# Supplementary material for: Evolution of selenium utilization traits
Source: Genome Biol. 2005 Jul 27;6(8):R66. doi: 10.1186/gb-2005-6-8-r66 (PMC1273633; doi:10.1186/gb-2005-6-8-r66)
Supplement: Additional data file 1 — A table containing the gene location of selA, selB, selC selD and ybbB in the genomes analyzed in this work [file gb-2005-6-8-r66-S1.xls]

## Sheet: tablapos
Organism	Systematics	selC	SelA	SelB	SelD	YbbB
Mycobacterium_avium	Actinobacteria	391186	389787	388087	391289
Symbiobacterium thermophilum	Actinobacteria	2784272	2778508	1186127	2777420
Aquifex_aeolicus	Aquifecales	727371	714929	716315	713840
Porphyromonas_gingivalis	Bacteroidetes				1838755	1984705
Prochlorococcus_marinus	Cyanobacteria				320315	700386
Synechococcus_sp	Cyanobacteria				189956	1056166
Clostridium_perfringens	Fimicutes; Clostridia	2136677	2429718	2427810	2431123	2370650
Thermoanaerobacter_tengcongensis	Fimicutes; Clostridia	1814195	1816203	1814326	1817611
Sinorhizobium_meliloti	Proteobacteria; Alphaproteobacteria	15716	7075	9252	17865
Bordetella_bronchiseptica	Proteobacteria; Betaproteobacteria				5039424	5040458
Burkholderia mallei Chr II	Proteobacteria; Betaproteobacteria	1830018	1832143	1830221	1603122
Burkholderia pseudomallei Chr II	Proteobacteria; Betaproteobacteria	2282349	2284474	2282552	383913	812633
Nitrosomonas_europaea	Proteobacteria; Betaproteobacteria				794279	793129
Bdellovibrio_bacteriovorus	Proteobacteria; Deltaproteobacteria				2484679	2483550
Desulfotalea psychrophila	Proteobacteria; Deltaproteobacteria	363838	1894409	3318179	1085079	769166
Desulfovibrio_vulgaris	Proteobacteria; Deltaproteobacteria	1369507	2979887	571242	1408431	633097
Geobacter_sulfurreducens	Proteobacteria; Deltaproteobacteria	909828	3702160	116665	642217	1295588
Campylobacter_jejuni	Proteobacteria; Epsilonproteobacteria	1432467	1316388	1317707	1439168	464092
Helicobacter_hepaticus	Proteobacteria; Epsilonproteobacteria	419602	723868	725249	1658852
Wolinella_succinogenes	Proteobacteria; Epsilonproteobacteria	797105	795617	793776	961329	1904442
Escherichia_coli	Proteobacteria; Gammaproteobacteria	3833849	3757881	3756040	1844989	529357
Haemophilus_ducreyi	Proteobacteria; Gammaproteobacteria	1662251	1660796	1658931	445959
Haemophilus_influenzae	Proteobacteria; Gammaproteobacteria	753881	753953	755335	215881
Mannheimia succiniciproducens	Proteobacteria; Gammaproteobacteria	2264383	2264598	2265997	1240893
Pasteurella_multocida	Proteobacteria; Gammaproteobacteria	1994469	1992896	1989826	934369
Photobacterium profundum Chr I	Proteobacteria; Gammaproteobacteria				3001794	3000706
Photobacterium profundum Chr II	Proteobacteria; Gammaproteobacteria	1692196	1690447	1688615	1695833
Photorhabdus_luminescens	Proteobacteria; Gammaproteobacteria	132063	5672872	5674297	2994962
Pseudomonas_aeruginosa	Proteobacteria; Gammaproteobacteria	5387857	5394445	5392523	1787250	1788284
Pseudomonas_putida	Proteobacteria; Gammaproteobacteria	584062	580709	582133	961378	960266
Pseudomonas_syringae	Proteobacteria; Gammaproteobacteria				859078	860112
Salmonella_typhi	Proteobacteria; Gammaproteobacteria	3900553	3974013	3975401	1736601	566911
Shewanella_oneidensis	Proteobacteria; Gammaproteobacteria	117643	114238	115656	206086	204956
Shigella_flexneri	Proteobacteria; Gammaproteobacteria	3806404	4039671	4041059	1533119	459664
Yersinia pseudotuberculosis	Proteobacteria; Gammaproteobacteria	4637882	4693927	4695312	2461262
Yersinia_pestis_KIM	Proteobacteria; Gammaproteobacteria	4494849	4518293	4516344	2385180
Treponema_denticola	Spirochaeta	1090480	2499663	1975429	2487286
Methanococcus_jannaschii	Archaea; Methanococci	111768	160152	436910	1563213	52707
Methanococcus_maripaludis	Archaea; Methanococci	1644096	10416	1316720	898297	894928
Methanopyrus_kandleri	Archaea; Methanococci	188240	578231	147400	1397219
